# Supplementary material for: L-DOPA and Droxidopa: From Force Field Development to Molecular Docking into Human β2-Adrenergic Receptor
Source: Life (Basel). 2022 Sep 6;12(9):1393. doi: 10.3390/life12091393 (PMC9501711; doi:10.3390/life12091393)
Supplement: Supplementary file 1 [file life-12-01393-s001.zip]

Archive with 1 entries (1 files):
- life-1817394-supplementary.pdf
